# Supplementary material for: Signature construction and molecular subtype identification based on cuproptosis-related genes to predict the prognosis and immune activity of patients with hepatocellular carcinoma
Source: Front Immunol. 2022 Sep 28;13:990790. doi: 10.3389/fimmu.2022.990790 (PMC9555242; doi:10.3389/fimmu.2022.990790)
Supplement: Supplementary file 7 [file Table_2.xlsx]

## Sheet: Sheet1
id	HR	HR.95L	HR.95H	pvalue
CDC20	1.27493	1.15022	1.41316	3.74977e-06
TRNP1	1.21883	1.11721	1.3297	8.38432e-06
PTTG1	1.29556	1.14101	1.47104	6.46015e-05
BIRC5	1.26839	1.12644	1.42822	8.62795e-05
CFHR4	0.857767	0.793469	0.927276	0.000113756
DNASE1L3	0.848681	0.778216	0.925526	0.000207292
CDT1	1.27365	1.12021	1.44812	0.000221531
VRK2	1.51891	1.21337	1.90138	0.000264536
SLC22A1	0.89825	0.847666	0.951852	0.000284977
UBE2C	1.2271	1.09805	1.37131	0.000306282
AURKB	1.26592	1.11248	1.44052	0.000347695
CPS1	0.910988	0.865426	0.958949	0.000369181
LECT2	0.891986	0.837384	0.950149	0.000390209
ADH4	0.919086	0.877125	0.963056	0.00040194
CENPM	1.25258	1.10457	1.42041	0.000447728
SPP2	0.90406	0.854258	0.956765	0.000485257
AFM	0.90222	0.85145	0.956018	0.000497598
SLC39A6	1.36146	1.13882	1.62763	0.000707194
DCK	1.40956	1.15416	1.72147	0.000763462
CYP2C9	0.903492	0.849015	0.961465	0.0013819
HPX	0.885295	0.821204	0.954387	0.00148513
SFN	1.11858	1.03909	1.20415	0.00288603
TAF6	1.3674	1.11266	1.68047	0.00293114
ADH1C	0.928458	0.883779	0.975394	0.00317701
SERPINC1	0.91282	0.858638	0.97042	0.00348097
SLC10A1	0.917712	0.866181	0.972309	0.0035872
SMC4	1.23774	1.07104	1.43038	0.00385468
ITGAV	1.22336	1.06581	1.40421	0.00415743
TK1	1.21128	1.05969	1.38455	0.00495515
TMPRSS6	0.880351	0.80475	0.963055	0.0054075
RTP3	0.9137	0.857271	0.973844	0.00552307
ADH1B	0.909518	0.850319	0.972838	0.00574657
SQSTM1	1.22861	1.06043	1.42346	0.00612075
ACSM2A	0.885699	0.810183	0.968255	0.00759721
PCK1	0.914064	0.85482	0.977414	0.0085851
PIAS3	1.29463	1.06727	1.57043	0.00877467
CFHR2	0.902128	0.834399	0.975354	0.00969127
PLG	0.905254	0.838468	0.97736	0.0109087
CDO1	0.904403	0.835219	0.979317	0.0133347
SULT2A1	0.920504	0.861996	0.982982	0.0134266
C8A	0.901993	0.830916	0.979151	0.0137745
SLC22A7	0.925737	0.868011	0.987301	0.0188237
RBBP4	1.25117	1.03313	1.51521	0.0218144
CDKN2A	1.15181	1.01698	1.30451	0.026079
HGFAC	0.947854	0.903124	0.9948	0.0299047
PFKFB3	1.12908	1.01176	1.26001	0.0300943
ATP1A1	1.13189	1.00915	1.26956	0.0343822
HIF1A	1.17441	1.01099	1.36424	0.0354753
AQP9	0.939286	0.885887	0.995904	0.0359586
ACSM2B	0.91007	0.830432	0.997345	0.04371
SPARCL1	0.91556	0.839475	0.99854	0.0462653
ADH1A	0.938678	0.881579	0.999475	0.0481147
